# Supplementary material for: Occupational exposure to unburnt tobacco and potential risk of toxic optic neuropathy: A cross-sectional study among beedi rollers in selected rural areas of coastal Karnataka, India
Source: PLoS One. 2017 Nov 17;12(11):e0188378. doi: 10.1371/journal.pone.0188378 (PMC5693287; doi:10.1371/journal.pone.0188378)
Supplement: S1 Data Sheet — (XLSX) [file pone.0188378.s002.xlsx]

## Sheet: Sheet1
NUMBER	AGE	GENDER	RATION_CARD	WORK_YRS	DAILY_WRK_HRS	BEEDIS ROL_DAY	DOV	HEADACHE	IRRITATION	FB SENS	REDNESS	EYE_PAIN	WATERING	DISCHARGE	PHOTOPHOBIA	GIDDINESS	TB	HTN	DM	TOBACCO_TAKE	POSSIBLE TON
1	65	F	BPL	36	2	500	1	1	0	1	0	0	1	0	0	0	0	0	0	0	Y
2	54	F	APL	20	8	700	1	1	1	1	0	0	1	0	0	0	0	0	0	0	Y
3	60	F	BPL	30	4	300	1	0	0	0	0	0	0	0	0	0	0	0	1	0	Y
4	68	F	BPL	20	2	300	1	0	0	0	0	0	0	0	0	0	0	1	0	1	Y
5	58	F	BPL	20	4	400	1	0	1	0	0	0	0	0	0	0	0	1	1	1	N
6	47	F	BPL	30	5	600	1	1	0	0	0	0	0	0	0	0	0	0	0	0	N
7	50	F	BPL	25	5	600	1	1	0	0	0	0	1	0	0	0	0	1	1	0	Y
8	65	F	BPL	50	6	500	1	1	0	1	0	0	0	0	0	0	0	0	0	1	Y
9	60	F	BPL	12	2	200	1	1	0	0	0	0	0	0	0	0	0	1	0	0	N
10	58	F	BPL	30	8	500	1	0	0	0	0	0	0	0	0	0	0	1	0	1	Y
11	70	F	BPL	30	7	2000	1	1	0	0	0	0	1	0	0	0	0	1	1	0	N
12	66	F	BPL	20	2	300	1	0	1	0	0	0	0	0	0	0	0	1	0	1	N
13	49	F	BPL	35	4	500	1	1	0	0	0	0	0	0	0	0	0	0	0	1	N
14	40	F	BPL	20	7	250	1	1	0	0	0	0	0	0	0	0	0	0	0	0	N
15	47	F	BPL	20	8	1000	1	1	1	0	1	0	1	0	0	0	0	0	1	0	N
16	45	F	BPL	30	4	500	1	0	0	0	0	0	0	0	0	0	0	0	0	0	N
17	52	F	BPL	20	8	500	1	0	0	0	0	0	0	0	0	0	0	0	0	0	Y
18	38	F	BPL	15	5	500	1	0	1	0	0	0	0	0	0	0	0	0	0	0	N
19	38	F	BPL	20	2	500	1	0	1	1	0	0	1	0	0	0	0	0	0	0	N
20	58	F	BPL	40	8	1000	1	0	0	0	0	1	1	1	0	0	0	1	0	1	Y
21	47	F	BPL	30	4	500	1	0	1	0	0	0	0	0	0	0	0	1	0	1	N
22	40	F	BPL	20	4	500	1	1	0	0	0	0	1	0	0	0	0	0	0	0	N
23	44	F	BPL	25	5	600	0	0	0	0	0	0	0	0	0	0	0	0	0	0	N
24	24	F	BPL	40	3	500	0	0	0	0	0	0	0	0	0	0	0	0	0	0	N
25	35	F	BPL	20	5	500	0	1	1	0	0	0	1	0	0	0	0	0	0	0	N
26	48	F	BPL	15	3	500	1	0	0	0	0	0	0	0	0	0	0	1	0	0	N
27	45	F	BPL	8	3	400	1	0	0	0	0	0	0	0	0	0	0	1	0	0	N
28	54	F	BPL	10	3	600	1	1	0	1	0	0	1	0	0	0	0	0	0	0	N
29	49	F	BPL	30	6	1000	1	1	0	0	0	0	0	0	0	0	0	0	0	1	N
30	35	F	BPL	20	1	100	0	0	0	0	0	0	0	0	0	0	0	0	0	0	N
31	58	F	BPL	20	4	200	1	0	0	0	0	0	0	0	0	0	0	0	0	0	N
32	45	F	BPL	30	3	200	1	1	0	0	0	0	0	0	0	0	0	0	0	0	Y
33	43	F	BPL	20	4	500	1	1	1	1	0	1	0	0	0	0	0	0	0	0	N
34	65	F	BPL	50	4	700	1	1	1	1	1	1	1	1	0	0	0	0	0	0	Y
35	58	F	APL	30	3	300	1	1	0	0	0	0	0	0	0	0	0	0	0	0	N
36	45	F	BPL	10	8	300	1	0	0	0	0	0	0	0	0	0	0	1	0	0	N
37	59	F	BPL	11	4	600	1	0	0	0	0	0	0	0	0	0	0	0	0	0	N
38	39	F	BPL	10	3	500	1	1	0	0	1	1	0	0	0	1	0	0	0	1	N
39	65	M	BPL	20	4	500	0	0	0	0	0	0	0	0	0	0	0	1	0	0	Y
40	60	M	BPL	45	8	500	1	0	0	0	0	0	0	0	0	0	1	0	0	1	N
41	42	M	BPL	20	5	1500	1	0	0	0	1	0	0	0	0	1	0	0	0	1	Y
42	42	F	BPL	25	4	1500	1	1	0	0	0	0	0	0	0	1	0	1	1	0	Y
43	48	F	APL	20	2	500	1	0	0	0	0	0	0	0	0	0	0	0	0	0	Y
44	70	F	APL	20	5	500	0	0	1	1	0	0	0	0	0	0	0	1	0	0	Y
45	52	F	BPL	22	5	500	0	0	1	0	0	0	0	0	0	0	0	0	1	0	Y
46	51	F	APL	30	5	400	1	0	0	0	0	0	0	0	0	0	0	0	0	0	N
47	45	F	BPL	25	5	500	1	0	0	0	0	0	0	0	0	0	0	0	0	0	N
48	49	F	BPL	21	5	700	0	0	0	0	0	0	0	0	0	0	0	0	0	0	N
49	40	F	APL	12	2	500	1	0	0	0	0	0	0	0	0	0	0	0	0	0	N
50	43	F	BPL	20	5	500	0	0	0	0	0	0	0	0	0	0	0	0	0	0	Y
51	54	F	BPL	25	4	500	1	0	0	0	0	0	0	0	0	0	0	0	0	0	Y
52	42	F	APL	13	6	400	1	0	0	0	0	0	0	0	0	0	0	0	0	0	N
53	48	F	APL	25	4	500	0	0	0	0	0	1	0	0	0	0	0	0	0	0	N
54	51	F	BPL	12	1	400	0	0	1	0	0	0	0	0	0	0	0	1	0	0	N
55	62	F	BPL	5	3	300	1	0	1	0	0	0	0	0	0	0	0	1	0	0	N
56	61	F	BPL	40	3	500	1	1	0	0	0	0	1	0	0	0	0	0	0	0	Y
57	45	F	BPL	30	4	550	1	1	0	0	0	0	0	0	0	0	0	0	0	0	N
58	50	F	BPL	30	5	500	1	0	0	0	0	0	0	0	0	0	0	0	0	0	N
59	43	F	BPL	25	2	500	1	1	0	0	0	1	0	0	0	0	0	0	0	0	N
60	43	F	BPL	28	3	550	1	0	0	0	0	0	0	0	0	0	0	0	0	0	N
61	47	F	BPL	15	5	500	1	0	1	0	0	0	0	0	0	0	0	0	0	0	Y
62	45	F	BPL	15	2	500	1	1	0	0	0	0	0	0	0	0	0	0	0	0	N
63	51	F	BPL	30	2	300	1	1	0	0	0	0	0	0	0	0	0	0	0	0	N
64	43	F	BPL	15	3	500	1	0	0	0	0	0	0	0	0	0	0	0	0	0	N
65	34	F	BPL	1	2	300	0	0	0	0	0	0	0	0	0	0	0	0	0	0	N
66	53	F	BPL	20	2	400	0	0	0	0	0	0	0	0	0	0	0	0	0	0	Y
67	60	F	BPL	30	5	600	0	0	1	0	0	0	0	0	0	0	0	1	0	0	N
68	60	F	BPL	20	7	700	0	1	1	0	0	0	1	0	0	0	0	1	0	0	N
69	35	F	BPL	10	5	500	1	0	0	0	0	0	0	0	0	0	0	0	0	0	Y
70	35	F	BPL	25	5	500	0	0	1	1	0	0	0	0	0	0	0	0	0	0	N
71	60	F	BPL	35	4	450	1	0	0	0	0	0	0	0	0	0	0	0	0	0	Y
72	85	F	BPL	20	5	300	1	0	0	0	0	0	0	0	0	0	0	0	0	1	N
73	35	F		5	7	2000	1	1	0	0	0	0	1	0	0	1	0	0	0	0	N
74	80	F	BPL	30	4	500	1	1	1	0	0	0	0	0	0	0	0	0	0	1	Y
75	48	F	APL	30	7	1700	0	0	0	0	0	0	0	0	0	0	0	0	0	0	Y
76	55	F	BPL	20	6	500	0	0	0	0	0	0	1	0	0	0	0	0	1	0	Y
77	60	F	BPL	30	9	700	0	0	0	0	0	0	0	0	0	0	0	0	0	0	N
78	50	F	BPL	20	4	500	1	0	0	0	0	0	0	0	0	0	0	1	0	0	Y
79	61	F	BPL	20	4	400	1	1	0	0	0	0	0	0	0	0	0	0	1	1	Y
80	52	M	APL	20	5	1000	1	1	0	0	0	0	0	0	0	0	0	0	0	1	N
81	62	F	APL	30	6	600	1	0	0	0	0	0	0	0	0	0	0	0	0	0	N
82	53	M	BPL	40	7	1000	0	1	0	0	0	0	0	0	0	0	0	0	0	0	Y
83	57	M	BPL	35	4	1500	0	0	0	0	0	0	0	0	0	0	0	0	0	0	N
84	45	F	BPL	20	3	300	1	0	1	0	0	0	0	0	0	0	0	0	0	0	N
85	63	F	BPL	30	6	600	0	0	0	0	0	0	0	0	0	0	0	1	0	0	N
86	30	F	BPL	10	5	300	0	0	0	0	0	0	0	0	0	0	0	0	0	0	N
87	49	F	BPL	30	7	800	1	0	0	0	0	0	0	0	0	0	0	1	0	0	Y
88	40	F	BPL	20	4	200	0	0	0	0	0	0	0	0	0	0	0	0	0	0	N
89	27	F		10	5	500	0	0	0	0	0	0	0	0	0	0	0	1	0	1	N
90	35	F	BPL	10	5	300	0	0	0	0	0	0	0	0	0	0	0	0	0	0	N
91	44	F	BPL	17	5	700	1	1	0	0	0	0	1	0	0	0	0	0	0	0	Y
92	46	F	BPL	15	7	700	0	0	0	0	0	0	0	0	0	0	0	1	0	0	N
93	48	F		30	8	800	0	0	0	0	0	0	0	0	0	0	0	0	0	0	N
94	40	F	BPL	10	5	600	0	0	0	0	0	0	0	0	0	0	0	0	0	0	N
95	33	F	BPL	10	7	500	0	1	0	0	0	0	1	0	0	0	0	0	0	0	N
96	46	M	BPL	20	8	2000	0	0	0	0	0	0	0	0	0	0	0	0	0	0	N
97	35	F	BPL	4	6	500	1	0	1	0	0	0	1	0	0	0	0	0	0	0	N
98	60	F	BPL	40	2	300	0	0	0	0	0	0	0	0	0	0	0	0	0	0	N
99	30	F	BPL	7	5	300	1	0	0	0	0	0	0	0	0	0	0	0	0	0	N
100	45	F	BPL	15	4	500	0	0	0	0	0	0	0	0	0	0	0	0	0	0	N
101	64	F	BPL	15	5	300	0	0	0	0	0	0	0	0	0	0	0	1	0	0	N
102	35	F	BPL	15	8	1500	0	0	0	0	0	0	0	0	0	0	0	0	0	0	N
103	53	F	BPL	10	5	600	0	0	0	0	0	0	0	0	0	0	0	0	0	0	N
104	35	F	BPL	12	7	700	0	0	0	0	0	0	0	0	0	0	0	0	0	0	N
105	45	F	BPL	6	2	500	1	1	0	0	0	0	0	0	0	0	0	0	0	0	Y
106	38	F	BPL	20	4	500	0	0	0	0	0	0	0	0	0	0	0	1	0	0	N
107	26	F	BPL	5	2	300	0	0	0	0	0	0	0	0	0	0	0	0	0	0	N
108	50	F	BPL	12	4	500	1	1	0	0	0	0	0	0	0	0	0	1	0	0	N
109	43	F	BPL	20	3	200	1	0	0	0	0	0	0	0	0	0	0	0	0	0	N
110	50	F	BPL	18	4	300	0	0	0	0	0	0	0	0	0	0	0	0	0	0	N
111	43	F	BPL	14	5	300	1	0	0	0	0	0	0	0	0	0	0	0	0	0	N
112	60	F	BPL	15	4	500	0	0	0	0	0	0	0	0	0	0	0	0	0	0	Y
113	27	F	BPL	7	3	400	1	0	0	0	0	0	0	0	0	0	0	0	0	0	N
114	39	F	BPL	7	4	300	0	0	0	0	0	0	0	0	0	0	0	0	0	0	N
115	43	F	BPL	7	6	700	0	0	0	0	0	0	0	0	0	0	0	0	0	0	N
116	43	F	BPL	7	4	500	0	0	0	0	0	0	0	0	0	0	0	0	0	0	N
117	32	F	BPL	10	3	200	1	0	0	0	0	0	0	0	0	0	0	0	0	0	N
118	47	F	BPL	10	5	400	0	0	0	0	0	0	0	0	0	0	0	0	0	0	N
119	40	F	BPL	15	4	300	0	0	0	0	0	0	0	0	0	0	0	0	0	0	N
120	32	F	BPL	13	5	300	0	0	0	0	0	0	0	0	0	0	0	0	0	0	N
121	35	F	BPL	7	4	200	0	0	0	0	0	0	0	0	0	0	0	0	0	0	N
122	29	F	APL	14	2	500	1	1	0	0	0	0	0	0	0	0	0	0	0	0	N
123	27	F	APL	2	3	200	0	0	0	0	0	0	0	0	0	0	0	0	0	0	N
124	48	F	APL	7	4	200	1	0	0	0	0	0	0	0	0	0	0	0	0	0	N
125	43	F	APL	12	4	200	1	0	0	0	0	0	0	0	0	0	0	0	0	0	N
126	49	F	APL	18	4	500	0	0	0	0	0	0	0	0	0	0	0	0	0	0	N
127	43	F	APL	15	5	400	0	0	0	0	0	0	0	0	0	0	0	0	0	0	N
128	48	M	APL	10	6	1000	0	0	0	0	0	0	0	0	0	0	0	0	0	0	N
129	43	F	APL	10	5	200	0	0	0	0	0	0	0	0	0	0	0	0	0	0	N
130	42	F	APL	10	4	200	0	0	0	0	0	0	0	0	0	0	0	0	0	0	N
131	42	F	APL	10	4	300	0	0	0	0	0	0	0	0	0	0	0	0	0	0	N
132	47	F	APL	15	3	200	1	0	0	0	0	0	0	0	0	0	0	0	0	0	Y
133	26	F	APL	5	3	200	0	0	0	0	0	0	0	0	0	0	0	0	0	0	N
134	52	F	APL	17	4	300	1	0	0	0	0	0	0	0	0	0	0	0	0	0	N
135	42	F	APL	10	4	300	1	0	0	0	0	0	0	0	0	0	0	0	0	0	N
136	67	F	BPL	30	4	500	0	0	0	0	0	0	0	0	0	0	0	0	1	0	Y
137	28	F	BPL	15	3	400	0	0	0	0	0	0	0	0	0	0	0	0	0	0	N
138	36	F	BPL	10	3	200	0	0	0	0	0	0	0	0	0	0	0	0	0	0	N
139	25	F	BPL	10	4	500	0	0	0	0	0	0	0	0	0	0	0	0	0	0	N
140	27	F	BPL	10	4	500	0	0	0	0	0	0	0	0	0	0	0	0	0	0	N
141	28	F	BPL	15	3	200	0	0	0	0	0	0	0	0	0	0	0	0	0	0	N
142	42	M	BPL	20	4	500	0	0	0	0	0	0	0	0	0	0	0	0	0	0	N
143	62	F	BPL	30	4	500	0	0	0	0	0	0	0	0	0	0	0	0	0	0	Y
144	26	F	BPL	15	4	200	0	0	0	0	0	0	0	0	0	0	0	0	0	0	N
145	45	F	BPL	15	4	300	0	0	1	0	0	0	1	0	0	0	0	0	0	0	N
146	45	M	BPL	10	5	1000	0	0	0	0	0	0	0	0	0	0	0	1	0	0	N
147	65	F	BPL	19	5	500	0	0	0	0	0	0	0	0	0	0	0	0	0	0	Y
148	42	F	APL	20	4	200	1	1	0	0	0	0	0	0	0	0	0	0	0	0	N
149	60	F	APL	20	4	200	0	0	0	0	0	0	0	0	0	0	0	0	0	0	N
150	28	F	BPL	10	4	200	0	0	0	0	0	0	0	0	0	0	0	0	0	0	N
151	69	F	BPL	20	1	200	1	0	0	0	0	0	0	0	0	0	0	0	1	0	Y
152	67	F	BPL	30	2	800	0	0	0	0	0	0	0	0	0	0	0	0	0	0	Y
153	36	F	BPL	20	4	500	0	0	1	0	0	0	0	0	0	0	0	0	0	0	N
154	28	F	BPL	10	3	500	0	0	0	0	0	0	0	0	0	0	0	0	0	0	N
155	69	F	BPL	20	1	200	0	0	0	0	0	0	0	0	0	0	0	0	0	0	Y
156	67	F	BPL	30	2	500	0	0	0	0	0	0	0	0	0	0	0	0	0	0	Y
157	67	F	BPL	30	4	500	0	0	0	0	0	0	0	0	0	0	0	0	0	0	Y
158	67	F	BPL	30	4	500	0	0	0	0	0	0	0	0	0	0	0	0	0	0	Y
159	36	F	BPL	10	3	200	0	0	0	0	0	0	0	0	0	0	0	0	0	0	N
160	28	F	BPL	10	3	500	0	0	0	0	0	0	0	0	0	0	0	0	0	0	N
161	36	F	BPL	20	4	500	0	0	1	0	0	0	1	0	0	0	0	0	0	0	N
162	60	F	BPL	20	2	400	0	0	0	0	0	0	0	0	0	0	0	0	0	0	N
163	25	F	BPL	10	4	500	0	0	0	0	0	0	0	0	0	0	0	0	0	0	N
164	27	F	BPL	10	4	500	0	0	0	0	0	0	0	0	0	0	0	0	0	0	N
165	28	F	BPL	15	3	200	0	0	0	0	0	0	0	0	0	0	0	0	0	0	N
166	42	F	BPL	20	4	500	0	0	0	0	0	0	0	0	0	0	0	0	0	0	N
167	62	F	BPL	30	4	500	0	0	0	0	0	0	0	0	0	0	0	0	0	0	Y
168	26	F	BPL	15	4	200	0	0	0	0	0	0	0	0	0	0	0	0	0	0	N
169	45	F	BPL	15	4	300	0	0	0	0	0	0	0	0	0	0	0	0	0	0	N
170	45	M	BPL	10	5	1000	0	0	0	0	0	0	0	0	0	0	0	0	0	0	N
171	65	F	BPL	19	5	500	0	0	0	0	0	0	0	0	0	0	0	0	0	0	Y
172	42	F	BPL	20	4	200	0	0	0	0	0	0	0	0	0	0	0	0	0	0	N
173	60	F	BPL	20	4	200	0	0	0	0	0	0	0	0	0	0	0	0	0	0	N
174	28	F	BPL	10	4	200	0	0	0	0	0	0	0	0	0	0	0	0	0	0	N
175	69	F	BPL	20	1	200	0	0	0	0	0	0	0	0	0	0	0	0	0	0	Y
176	67	F	BPL	30	2	500	0	0	0	0	0	0	0	0	0	0	0	0	0	0	Y
177	36	F	BPL	20	4	500	0	0	0	0	0	0	0	0	0	0	0	1	0	0	N
178	28	F	BPL	10	3	500	0	0	0	0	0	0	0	0	0	0	0	0	0	0	N
179	28	F	BPL	15	3	400	0	0	0	0	0	0	0	0	0	0	0	0	0	0	N
180	28	F	BPL	10	3	500	0	0	0	0	0	0	0	0	0	0	0	0	0	0	N
181	36	F	BPL	20	4	500	0	0	0	0	0	0	0	0	0	0	0	0	0	0	N
183	63	F	BPL	20	1	200	0	0	0	0	0	0	0	0	0	0	0	0	0	0	Y
185	60	F	BPL	20	4	200	0	0	0	0	0	0	0	0	0	0	0	0	0	0	N
186	42	F	BPL	20	4	200	0	0	0	0	0	0	0	0	0	0	0	0	0	0	N
187	65	F	BPL	19	5	500	0	0	0	0	0	0	0	0	0	0	0	0	0	0	Y
188	45	M	BPL	10	5	1000	0	0	0	0	0	0	0	0	0	0	0	0	0	0	N
189	45	F	BPL	15	4	300	0	0	0	0	0	0	0	0	0	0	0	0	0	0	N
190	26	F	BPL	15	4	200	0	0	0	0	0	0	0	0	0	0	0	0	0	0	N
191	62	F	BPL	30	4	500	0	0	0	0	0	0	0	0	0	0	0	0	0	0	Y
192	42	F	BPL	20	4	500	0	0	0	0	0	0	0	0	0	0	0	0	0	0	N
193	28	F	BPL	15	3	200	0	0	0	0	0	0	0	0	0	0	0	0	0	0	N
194	27	F	BPL	10	4	500	0	0	0	0	0	0	0	0	0	0	0	0	0	0	N
195	25	F	BPL	10	4	500	0	0	0	0	0	0	0	0	0	0	0	0	0	0	N
196	60	F	BPL	20	2	400	0	0	0	0	0	0	0	0	0	0	0	0	0	0	N
197	36	F	BPL	20	4	500	0	0	0	0	0	0	0	0	0	0	0	0	0	0	N
198	38	F	BPL	10	3	500	0	0	0	0	0	0	0	0	0	0	0	0	0	0	N
199	36	F	BPL	10	3	200	0	0	0	0	0	0	0	0	0	0	0	0	0	0	N
200	67	F	BPL	30	2	500	0	0	0	0	0	0	0	0	0	0	0	0	0	0	Y
201	69	F	BPL	20	1	200	0	0	0	0	0	0	0	0	0	0	0	0	0	0	Y
202	42	F	BPL	10	1	200	0	0	0	0	0	0	0	0	0	0	0	0	0	0	N
203	43	F	BPL	15	3	400	0	0	0	0	0	0	0	0	0	0	0	0	0	0	N
204	40	F	BPL	20	3	500	0	0	0	0	0	0	0	0	0	0	0	0	0	0	N
205	56	F	BPL	30	4	500	0	0	0	0	0	0	0	0	0	0	0	0	0	0	Y
206	38	F	BPL	10	3	200	0	0	0	0	0	0	0	0	0	0	0	0	0	0	N
207	28	F	BPL	15	3	400	0	0	0	0	0	0	0	0	0	0	0	0	0	0	N
208	28	F	BPL	15	3	400	0	0	0	0	0	0	0	0	0	0	0	0	0	0	N
209	67	F	BPL	30	4	500	0	0	0	0	0	0	0	0	0	0	0	0	0	0	N
210	65	F	BPL	30	2	500	1	0	0	0	0	0	0	0	0	0	0	0	0	0	Y
211	53	F	BPL	10	5	600	0	0	0	0	0	0	0	0	0	0	0	0	0	0	N
212	32	M	BPL	10	5	600	0	0	0	0	0	0	0	0	0	0	0	0	0	0	N
213	24	F	BPL	5	3	400	0	0	0	0	0	0	0	0	0	0	0	0	0	0	N
214	28	F	BPL	10	4	500	0	0	0	0	0	0	0	0	0	0	0	0	0	0	N
215	26	F	BPL	10	3	200	0	0	0	0	0	0	0	0	0	0	0	0	0	0	N
216	35	M	BPL	15	8	1500	0	0	0	0	0	0	0	0	0	0	0	0	0	0	N
217	43	F	BPL	7	4	500	1	0	0	0	0	0	0	0	0	0	0	0	0	0	N
218	32	F	BPL	10	3	200	1	0	0	0	0	0	0	0	0	0	0	0	0	0	N
219	47	F	BPL	10	5	400	0	0	0	0	0	0	0	0	0	0	0	0	0	0	N
220	37	F	BPL	15	4	300	0	0	0	0	0	0	0	0	0	0	0	0	0	0	N
221	32	F	BPL	13	5	300	0	0	0	0	0	0	0	0	0	0	0	0	0	0	N
222	35	F	BPL	7	4	200	1	0	0	0	0	0	0	0	0	0	0	0	0	0	N
223	29	F	BPL	4	2	500	1	1	0	0	0	0	0	0	0	0	0	0	0	0	N
224	27	F	BPL	2	3	200	0	0	0	0	0	0	0	0	0	0	0	0	0	0	N
225	40	M	APL	7	4	500	1	0	0	0	0	0	0	0	0	0	0	0	0	0	N
226	38	M	APL	12	4	600	1	0	0	0	0	0	0	0	0	0	0	0	0	0	N
227	39	F	BPL	7	4	200	1	0	0	0	0	0	0	0	0	0	0	0	0	0	N
228	49	M	BPL	15	5	700	0	0	0	0	0	0	0	0	0	0	0	0	0	0	N
229	25	F	BPL	5	4	500	0	0	0	0	0	0	0	0	0	0	0	0	0	0	N
230	62	F	BPL	8	4	500	0	0	0	0	0	0	0	0	0	0	0	0	0	0	N
231	27	F	BPL	6	3	200	0	0	0	0	0	0	0	0	0	0	0	0	0	0	N
232	43	F	BPL	12	4	200	0	0	0	0	0	0	0	0	0	0	0	0	0	0	N
233	27	F	BPL	2	3	200	0	0	0	0	0	0	0	0	0	0	0	0	0	0	N
234	48	F	BPL	7	4	200	0	0	0	0	0	0	0	0	0	0	0	0	0	0	N
235	28	F	APL	4	4	500	0	0	0	0	0	0	0	0	0	0	0	0	0	0	N
236	43	F	APL	15	5	400	0	0	0	0	0	0	0	0	0	0	0	0	0	0	Y
237	48	F	BPL	10	6	900	0	0	0	0	0	0	0	0	0	0	0	0	0	0	N
238	44	F	APL	10	5	200	0	0	0	0	0	0	0	0	0	0	0	0	0	0	N
239	42	F	APL	10	4	200	0	0	0	0	0	0	0	0	0	0	0	0	0	0	N
240	42	M	BPL	15	4	500	0	0	0	0	0	0	0	0	0	0	0	0	0	0	N
241	47	F	APL	15	3	200	1	0	0	0	0	0	0	0	0	0	0	0	0	0	N
242	26	F	APL	5	3	200	0	0	0	0	0	0	0	0	0	0	0	0	0	0	N
243	42	F	APL	17	4	300	1	0	0	0	0	0	0	0	0	0	0	0	0	0	N
244	42	F	APL	10	4	300	1	0	0	0	0	0	0	0	0	0	0	0	0	0	N
245	29	F	BPL	5	2	200	0	0	0	0	0	0	0	0	0	0	0	0	0	0	N
246	30	F	APL	6	3	200	0	0	0	0	0	0	0	0	0	0	0	0	0	0	N
247	25	F	APL	2	4	300	0	0	0	0	0	0	0	0	0	0	0	0	0	0	N
248	33	F	APL	10	4	200	0	0	0	0	0	0	0	0	0	0	0	0	0	0	Y
249	43	F	APL	7	4	200	1	0	0	0	0	0	0	0	0	0	0	0	0	0	N
250	32	F	BPL	7	5	300	0	0	0	0	0	0	0	0	0	0	0	0	0	0	N
251	32	F	BPL	6	6	700	0	0	0	0	0	0	0	0	0	0	0	0	0	0	N
252	39	F	BPL	7	4	300	0	0	0	0	0	0	0	0	0	0	0	0	0	0	N
253	50	F	BPL	18	4	300	0	0	0	0	0	0	0	0	0	0	0	0	0	0	N
254	24	F	BPL	1	2	150	0	0	0	0	0	0	0	0	0	0	0	0	0	0	N
255	43	F	BPL	14	5	300	1	0	0	0	0	0	0	0	0	0	0	0	0	0	N
256	43	F	BPL	17	3	300	1	0	0	0	0	0	0	0	0	0	0	0	0	0	N
257	30	F	BPL	5	3	400	1	1	0	0	0	0	0	0	0	0	0	1	0	0	N
258	26	F	BPL	3	2	200	0	0	0	0	0	0	0	0	0	0	0	0	0	0	N
259	48	F	BPL	10	4	500	1	0	0	0	0	0	0	0	0	0	0	0	0	0	Y
260	44	F	BPL	20	4	500	0	0	0	0	0	0	0	0	0	0	0	1	0	0	N
261	32	F	BPL	10	3	300	1	1	0	0	0	0	0	0	0	0	0	0	0	0	Y
262	35	F	BPL	7	4	400	0	0	0	0	0	0	0	0	0	0	0	0	0	0	N
263	45	F	BPL	10	5	600	0	0	0	0	0	0	0	0	0	0	0	0	0	0	N
264	28	F	BPL	2	2	100	0	0	0	0	0	0	0	0	0	0	0	0	0	0	N
265	38	F	APL	10	4	300	1	0	0	0	0	0	0	0	0	0	0	0	0	0	N
266	45	F	APL	17	4	300	1	0	0	0	0	0	0	0	0	0	0	0	0	0	N
267	35	F	APL	5	3	200	0	0	0	0	0	0	0	0	0	0	0	0	0	0	N
268	45	F	APL	15	3	300	0	0	0	0	0	0	0	0	0	0	0	0	0	0	N
269	42	F	APL	10	4	300	0	0	0	0	0	0	0	0	0	0	0	0	0	0	N
270	42	F	APL	10	4	200	0	0	0	0	0	0	0	0	0	0	0	0	0	0	N
271	43	F	APL	10	5	200	0	0	0	0	0	0	0	0	0	0	0	0	0	0	N
272	48	M	APL	10	6	1000	0	0	0	0	0	0	0	0	0	0	0	0	0	0	N
273	43	F	APL	15	5	400	0	0	0	0	0	0	0	0	0	0	0	0	0	0	N
274	47	F	BPL	20	6	800	0	0	0	0	0	0	0	0	0	0	0	0	0	0	N
275	45	F	BPL	20	6	600	0	0	0	0	0	0	0	0	0	0	0	0	0	0	N
276	53	F	BPL	30	6	900	0	0	0	0	0	0	0	0	0	0	0	0	0	0	N
277	51	F	BPL	20	7	800	0	0	0	0	0	0	0	0	0	0	0	0	0	0	N
278	56	F	BPL	30	6	800	0	0	0	0	0	0	0	0	0	0	0	0	0	0	N
279	48	F	BPL	15	8	900	0	0	0	0	0	0	0	0	0	0	0	0	0	0	N
280	41	F	BPL	10	6	700	0	0	0	0	0	0	0	0	0	0	0	0	0	0	N
281	47	M	BPL	15	4	600	0	0	0	0	0	0	0	0	0	0	0	0	0	0	N
282	36	F	BPL	6	5	400	0	0	0	0	0	0	0	0	0	0	0	0	0	0	N
283	44	F	BPL	15	7	800	0	0	0	0	0	0	0	0	0	0	0	0	0	0	N
284	43	F	BPL	9	6	700	0	0	0	0	0	0	0	0	0	0	0	0	0	0	N
285	39	F	BPL	15	6	800	0	0	0	0	0	0	0	0	0	0	0	0	0	0	N
286	55	F	APL	18	4	500	0	0	0	0	0	0	0	0	0	0	0	0	0	0	N
287	43	F	APL	12	4	200	0	0	0	0	0	0	0	0	0	0	0	0	0	0	N
288	48	F	APL	7	4	200	1	0	0	0	0	0	0	0	0	0	0	0	0	0	N
289	27	F	APL	2	3	200	0	0	0	0	0	0	0	0	0	0	0	0	0	0	N
290	27	F	BPL	5	3	300	0	0	0	0	0	0	0	0	0	0	0	0	0	0	N
291	29	F	BPL	14	2	500	1	1	0	0	0	0	0	0	0	0	0	0	0	0	N
292	35	F	BPL	7	4	200	1	0	0	0	0	0	0	0	0	0	0	0	0	0	Y
293	32	F	BPL	13	5	300	0	0	0	0	0	0	0	0	0	0	0	0	0	0	N
294	40	F	BPL	15	4	300	0	0	0	0	0	0	0	0	0	0	0	0	0	0	N
295	32	F	BPL	10	3	200	0	0	0	0	0	0	0	0	0	0	0	0	0	0	N
296	43	F	BPL	7	6	500	0	0	0	0	0	0	0	0	0	0	0	0	0	0	N
297	53	F	BPL	10	5	300	0	0	0	0	0	0	0	0	0	0	0	0	0	0	N
298	44	F	BPL	9	4	400	0	0	0	0	0	0	0	0	0	0	0	0	0	0	N
299	43	F	BPL	7	4	500	1	0	0	0	0	0	0	0	0	0	0	0	0	0	N
300	47	F	BPL	10	5	500	0	0	0	0	0	0	0	0	0	0	0	0	0	0	N
301	39	F	BPL	7	4	300	0	0	0	0	0	0	0	0	0	0	0	0	0	0	N
302	30	M	BPL	15	8	1500	0	0	0	0	0	0	0	0	0	0	0	0	0	0	N
303	65	F	BPL	30	2	500	1	0	0	0	0	0	0	0	0	0	0	0	0	0	N
304	43	F	BPL	12	5	600	0	0	0	0	0	0	0	0	0	0	0	0	0	0	N
305	37	F	BPL	12	5	600	0	0	0	0	0	0	0	0	0	0	0	0	0	0	N
306	50	F	BPL	15	7	700	0	0	0	0	0	0	0	0	0	0	0	0	0	0	N
307	44	F	BPL	15	6	80	0	0	0	0	0	0	0	0	0	0	0	0	0	0	N
308	50	F	BPL	20	6	750	0	0	0	0	0	0	0	0	0	0	0	0	0	0	N
309	56	F	BPL	25	7	700	0	0	0	0	0	0	0	0	0	0	0	0	0	0	N
310	40	F	BPL	17	7	500	0	0	0	0	0	0	0	0	0	0	0	0	0	0	N
311	45	F	BPL	10	5	600	0	0	0	0	0	0	0	0	0	0	0	0	0	0	N
312	38	F	BPL	15	4	200	0	0	0	0	0	0	0	0	0	0	0	0	0	0	N
313	32	F	BPL	10	5	400	0	0	0	0	0	0	0	0	0	0	0	0	0	0	N
314	35	F	BPL	10	5	700	0	0	0	0	0	0	0	0	0	0	0	0	0	0	N
315	42	F	BPL	15	4	500	0	0	0	0	0	0	0	0	0	0	0	0	0	0	N
316	43	F	BPL	15	4	600	0	0	0	0	0	0	0	0	0	0	0	0	0	0	N
317	45	F	BPL	6	5	500	0	0	0	0	0	0	0	0	0	0	0	0	0	0	N
318	37	F	BPL	5	5	400	0	0	0	0	0	0	0	0	0	0	0	0	0	0	N
319	47	F	BPL	12	3	200	0	0	0	0	0	0	0	0	0	0	0	0	0	0	N
320	42	F	BPL	10	4	400	0	0	0	0	0	0	0	0	0	0	0	0	0	0	N
321	45	F	BPL	15	3	400	0	0	0	0	0	0	0	0	0	0	0	1	0	0	N
322	52	F	BPL	7	5	600	0	0	0	0	0	0	0	0	0	0	0	0	0	0	N
323	50	F	BPL	10	6	700	0	0	0	0	0	0	0	0	0	0	0	0	0	0	N
324	27	F	BPL	7	3	400	0	0	0	0	0	0	0	0	0	0	0	0	0	0	N
325	26	F	BPL	5	4	200	0	0	0	0	0	0	0	0	0	0	0	0	0	0	N
326	38	F	BPL	20	4	500	0	0	0	0	0	0	0	0	0	0	0	1	0	0	N
327	26	F	BPL	5	2	300	0	0	0	0	0	0	0	0	0	0	0	0	0	0	N
328	50	F	BPL	12	4	500	0	0	0	0	0	0	0	0	0	0	0	0	0	0	Y
329	43	F	BPL	20	3	200	0	0	0	0	0	0	0	0	0	0	0	0	0	0	N
330	50	F	BPL	18	4	300	0	0	0	0	0	0	0	0	0	0	0	0	0	0	N
331	53	F	BPL	10	5	300	0	0	0	0	0	0	0	0	0	0	0	0	0	0	Y
332	43	F	BPL	14	5	300	0	0	0	0	0	0	0	0	0	0	0	0	0	0	N
333	60	F	BPL	15	4	500	0	0	0	0	0	0	0	0	0	0	0	0	0	0	N
334	28	F	BPL	5	5	500	0	0	0	0	0	0	0	0	0	0	0	0	0	0	N
335	25	F	BPL	4	4	500	0	0	0	0	0	0	0	0	0	0	0	0	0	0	N
336	42	M	BPL	10	5	600	0	0	0	0	0	0	0	0	0	0	0	0	0	0	N
337	29	F	BPL	10	5	500	0	0	0	0	0	0	0	0	0	0	0	0	0	0	N
338	23	F	BPL	2	3	200	0	0	0	0	0	0	0	0	0	0	0	0	0	0	N
339	25	F	BPL	5	4	200	0	0	0	0	0	0	0	0	0	0	0	0	0	0	N
340	27	F	BPL	5	4	200	0	0	0	0	0	0	0	0	0	0	0	0	0	0	N
341	28	F	BPL	10	4	200	0	0	0	0	0	0	0	0	0	0	0	0	0	0	N
342	60	M	BPL	20	4	200	0	0	0	0	0	0	0	0	0	0	0	0	0	0	N
343	28	F	BPL	2	5	500	0	0	0	0	0	0	0	0	0	0	0	0	0	0	N
344	28	M	BPL	5	2	300	0	0	0	0	0	0	0	0	0	0	0	0	0	0	N
345	32	F	BPL	10	5	400	0	0	0	0	0	0	0	0	0	0	0	0	0	0	N
346	65	F	BPL	19	5	300	0	0	0	0	0	0	0	0	0	0	0	0	0	0	N
347	30	M	BPL	10	5	600	0	0	0	0	0	0	0	0	0	0	0	0	0	0	N
348	28	F	BPL	5	2	300	0	0	0	0	0	0	0	0	0	0	0	0	0	0	N
349	60	F	BPL	20	4	200	0	0	0	0	0	0	0	0	0	0	0	0	0	0	N
350	42	F	BPL	20	4	200	1	1	0	0	0	0	0	0	0	0	0	0	0	0	N
351	30	F	BPL	5	2	300	0	0	0	0	0	0	0	0	0	0	0	0	0	0	N
352	26	F	BPL	3	3	400	0	0	0	0	0	0	0	0	0	0	0	0	0	0	N
353	45	F	BPL	10	5	600	0	0	0	0	0	0	0	0	0	0	0	0	0	0	N
354	42	F	BPL	15	4	300	0	0	1	0	0	0	1	0	0	0	0	0	0	0	N
355	62	F	BPL	20	6	500	0	0	0	0	0	0	0	0	0	0	0	0	0	0	N
356	63	F	BPL	30	4	500	0	0	0	0	0	0	0	0	0	0	0	0	0	0	N
357	26	F	BPL	15	4	200	0	0	0	0	0	0	0	0	0	0	0	0	0	0	N
358	26	F	BPL	15	4	200	0	0	0	0	0	0	0	0	0	0	0	0	0	0	N
359	62	F	BPL	30	4	500	0	0	0	0	0	0	0	0	0	0	0	0	0	0	Y
360	42	F	BPL	20	4	500	0	0	0	0	0	0	0	0	0	0	0	0	0	0	N
361	65	F	BPL	30	4	500	0	0	0	0	0	0	0	0	0	0	0	0	0	0	N
362	27	F	BPL	15	3	200	0	0	0	0	0	0	0	0	0	0	0	0	0	0	N
363	28	M	BPL	15	3	200	0	0	0	0	0	0	0	0	0	0	0	0	0	0	N
364	67	F	BPL	30	4	500	0	0	0	0	0	0	0	0	0	0	0	0	1	0	Y
365	27	F	BPL	10	4	500	0	0	0	0	0	0	0	0	0	0	0	0	0	0	N
366	25	F	BPL	10	4	500	0	0	0	0	0	0	0	0	0	0	0	0	0	0	N
367	36	M	BPL	10	3	200	0	0	0	0	0	0	0	0	0	0	0	0	0	0	N

## Sheet: Sheet2
1=yes
0=n0
